# Supplementary material for: Efficacy of Omega-3 Intake in Managing Dry Eye Disease: A Systematic Review and Meta-Analysis of Randomized Controlled Trials
Source: J Clin Med. 2023 Nov 10;12(22):7026. doi: 10.3390/jcm12227026 (PMC10672334; doi:10.3390/jcm12227026)
Supplement: Supplementary file 1 [file jcm-12-07026-s001.zip]

Archive with 1 entries (1 files):
- jcm-2661411-supplementary.pdf
